# Supplementary material for: Flaxseed Extracts Impact the Cellular Structure of a Keratinocyte Model for Oral Lichen Planus—A Preliminary Study
Source: Int J Mol Sci. 2025 Jun 6;26(12):5462. doi: 10.3390/ijms26125462 (PMC12192927; doi:10.3390/ijms26125462)
Supplement: Supplementary file 1 [file ijms-26-05462-s001.zip]

Archive with 1 entries (1 files):
- ijms-3598467-supplementary.pdf
